# Supplementary material for: Phytochemical Characterization of Water Avens (Geum rivale L.) Extracts: Structure Assignment and Biological Activity of the Major Phenolic Constituents
Source: Plants (Basel). 2022 Oct 26;11(21):2859. doi: 10.3390/plants11212859 (PMC9658556; doi:10.3390/plants11212859)
Supplement: Supplementary file 1 [file plants-11-02859-s001.zip]

Archive with 1 entries (1 files):
- plants-1972313-supplementary.pdf
